# Supplementary material for: Viral Vector Based Immunotherapy for Peanut Allergy
Source: Viruses. 2024 Jul 13;16(7):1125. doi: 10.3390/v16071125 (PMC11281582; doi:10.3390/v16071125)
Supplement: Supplementary file 1 [file viruses-16-01125-s001.zip]

Archive with 1 entries (1 files):
- viruses-3086910-supplementary.pdf
